# Supplementary material for: Apatinib Degrades PD-L1 and Reconstitutes Colon Cancer Microenvironment via the Regulation of Myoferlin
Source: Cancers (Basel). 2025 Feb 5;17(3):524. doi: 10.3390/cancers17030524 (PMC11816266; doi:10.3390/cancers17030524)
Supplement: Supplementary file 1 [file cancers-17-00524-s001.zip]

Archive with 2 entries (2 files):
- cancers-3382271-File S1.pdf
- cancers-3382271-Supplementary Figures.pdf
